# Supplementary material for: Hectd3 promotes pathogenic Th17 lineage through Stat3 activation and Malt1 signaling in neuroinflammation
Source: Nat Commun. 2019 Feb 11;10:701. doi: 10.1038/s41467-019-08605-3 (PMC6370850; doi:10.1038/s41467-019-08605-3)
Supplement: Supplementary file 3 — Source Data [file 41467_2019_8605_MOESM3_ESM.xlsx]

## Sheet: Figure 1a
Th0			Th17			IL-17
WT	Hectd3KO		WT	Hectd3KO
1.76	5.58		58.7	31.2
0.22	0.53		33.4	13.5
0.67	3.28		25.7	9.72
0.883333	3.13		39.2667	18.14
0.457177	1.45974		9.96767	6.62054
0.0803918			0.0123381

## Sheet: Figure 1b
Th0			Th17			Rorgt
WT	Hectd3KO		WT	Hectd3KO
6.52	8.36		55.3	16.7
8.04	2.64		22.5	10.5
7.93	10.4		27.9	7.15
7.49667	7.13333		35.2333	11.45
0.489365	2.32257		10.1537	2.79747
0.89877			0.043427

## Sheet: Figure 2a
EAE scores
Days post EAE induction	0	1	2	3	4	5	6	7	8	9	10	11	12	13	14	15	16	17	18	19	20	21	22	23
WT1	0	0	0	0	0	0	0	0	0	0	0	2	2	3	5	5	5	5	5	5	5	5	5	5
WT2	0	0	0	0	0	0	0	0	0	0	0	0	0	1.5	2	2	2	2.5	3	3	3	3	3	3
WT3	0	0	0	0	0	0	0	0	0	0	0	0	0	2	2.5	3.5	3.5	3.5	3.5	3.5	3.5	3.5	5	5
WT4	0	0	0	0	0	0	0	0	0	0	0	0	0	2	3	3.5	3.5	3.5	3.5	3.5	3.5	3.5	5	5
WT5	0	0	0	0	0	0	0	0	0	0	0	1	1.5	3	3	3.5	3.5	3.5	3.5	3.5	3.5	3.5	4	4
WT6	0	0	0	0	0	0	0	0	0	0	0	0	0	1	2	3	3	3.5	3.5	3.5	3.5	3	3	4
WT mean	0	0	0	0	0	0	0	0	0	0	0	0.5	0.583333	2.08333	2.91667	3.41667	3.41667	3.58333	3.66667	3.66667	3.66667	3.58333	4.16667	4.33333
WT SEM	0	0	0	0	0	0	0	0	0	0	0	0.341565	0.374537	0.327024	0.454911	0.396162	0.396162	0.327024	0.278887	0.278887	0.278887	0.300463	0.401386	0.333333
Hectd3KO1	0	0	0	0	0	0	0	0	0	0	0	0	0	0	0	0	0	0	0	0	0	0	0	0
Hectd3KO2	0	0	0	0	0	0	0	0	0	0	0	0	0	1	1	1	1	1	1	1	1	2	1.5	1.5
Hectd3KO3	0	0	0	0	0	0	0	0	0	0	0	0	0	1	2	2	2.5	2.5	2.5	2	2	2	1.5	2
Hectd3KO4	0	0	0	0	0	0	0	0	0	0	0	0	0	1	1.5	1.5	1.5	1.5	1.5	1	1	0.5	0.5	0
Hectd3KO5	0	0	0	0	0	0	0	0	0	0	0	0	0	0	0.5	1	1	1	1	1	1	1	1	0.5
Hectd3KO6	0	0	0	0	0	0	0	0	0	0	0	0	1	1	1	1	1	2	2	1	1	1	1	1
Hectd3KO mean	0	0	0	0	0	0	0	0	0	0	0	0	0.166667	0.666667	1	1.08333	1.16667	1.33333	1.33333	1	1	1.08333	0.916667	0.833333
Hectd3KO SEM	0	0	0	0	0	0	0	0	0	0	0	0	0.166667	0.210819	0.288675	0.271314	0.333333	0.35746	0.35746	0.258199	0.258199	0.327024	0.23863	0.333333
TTEST	#DIV/0!	#DIV/0!	#DIV/0!	#DIV/0!	#DIV/0!	#DIV/0!	#DIV/0!	#DIV/0!	#DIV/0!	#DIV/0!	#DIV/0!	0.4545	0.4545	0.0108	0.0065	0.0043	0.0043	0.0043	0.0043	0.0022	0.0022	0.0022	0.0022	0.0022

## Sheet: Figure 2d
CNS day 13 post EAE induction
	CD4 Frequency						CD4 absolute number
	WT	Hectd3KO					WT	Hectd3KO
	55.6	15.5					8943.67	4440.36
	34.6	11.9					45116.9	2978.2
	26.3	20.4					7620.35	1232.3
	45.6	7.31					26374.4	6551.84
	41	1.49					18555.5	10331.9
	37.5	1.23					20661.2	3604.34
	38.2	21.1					100163	1332.61
	16.1	13.6					30496.1	43973
							48461.6	6195.47
							15518.6	24487.6
								20278.6
Mean	36.8625	11.5663				Mean	32191.1	11400.6
TTEST	0.000145056					TTEST	0.0248181
SEM	4.21417	2.7227				SEM	8711.23	3986.02
						Mean (x10^4)	3.21911	1.14006
						SEM (x10^4)	0.871123	0.398602

## Sheet: Figure 2f
dLN day 13 post EAE induction
	CD4 frequency				CD4 absolute number
	WT	Hectd3 KO				WT	Hectd3KO
	37.2	32.7				1.28185e+07	4.34056e+06
	43.9	39				891036	1.22584e+06
	31.4	29.1				5.45157e+06	8.1611e+06
	58.9	64.6				7.06579e+06	1.27397e+07
	30.5	35.1				3.19766e+06	1.79416e+06
	76.6	83.7				2.91264e+06	1.32452e+06
	71.6	38.9				788499	1.9561e+06
	60.4	57.4
	45.3	42.7			Mean	4.73224e+06	4.50599e+06
	36.5	42			TTEST	0.461723
	25.9	41.4			SEM	1.59854e+06	1.66131e+06
	29.2	28.1			Mean (x10^6)	4.73224	4.50599
Mean	45.6167	44.5583			SEM (x10^6)	1.59854	1.66131
TTEST	0.439329
SEM	4.98177	4.70449

## Sheet: Figure 3b
CNS day 13 post EAE induction
	IL-17A+CD4+ frequency				IL-17A+CD4+ absolute number				GM-CSF+CD4+ frequency				GM-CSF+CD4+ absolute number				IFNg+CD4+ frequency				IFNg+CD4+ absolute number				IL-17A+GM-CSF+CD4+ frequency				IL-17A+GM-CSF+CD4+ absolute number
	WT	Hectd3KO			WT	Hectd3KO			WT	Hectd3KO			WT	Hectd3KO			WT	Hectd3KO			WT	Hectd3KO			WT	Hectd3KO			WT	Hectd3KO
	28.9	20			2584.72	888.072			26.9	12.4			2405.85	550.605			38.5	33.8			3443.31	1500.84			16.7	6.5			1493.59	288.623
	37.3	24.4			16828.6	518.207			38.8	18.2			2956.7	51.2154			10.4	19.3			4692.16	4176.1			31.6	7.27			2408.03	20.458
	36.8	9.09			2804.29	1138.06			48.6	9.91			12818	295.14			38.1	7.52			10048.7	223.961			39.5	8.03			10417.9	239.15
	44.5	17.4			11736.6	1102.91			18.8	5.39			1801.74	918.286			14.5	12.9			2690.55	2197.75			8.2	3.72			1521.55	45.2077
	10.3	6.68			1911.22	588.92			25.9	7.2			3884.3	425.143			37	13			7644.64	160.199			35.3	0.69			7293.4	100.22
	75.8	2.25			15661.2	453.086			10.8	8.75			4508.86	844.975			11.7	51			96.4722	3341.44			38.3	0.97
	66	5.7			9204.98	2787.89							4757.22	904.044			11	4.69			230.331	484.567
	24.5	9.76			8996.35	1201.92		Mean	28.3	10.3083			3232.39	378.777										AVG	28.2667	4.53
	15.1	3.75			12696.9	4701.63		TTEST	0.00590983				7119.14	955.018		Mean	23.0286	20.3157						TTEST	0.000674177
	17.1	4.85			1598.42	1176.16		SEM	5.55746	1.85376			3884.3	4060.22		TTEST	0.372883							SEM	5.24053	1.31293
	42.4	34											2956.7	550.605		SEM	5.27111	6.25031
				Mean	8402.33	1455.69								918.286
Mean	36.2455	12.5345		TTEST	0.00211907
TTEST	0.00193495			SEM	1849.51	416.818						Mean	4575.02	904.359						Mean	4120.88	1726.41						Mean	4626.9	138.732
SEM	6.20563	3.05034		Mean (x10^3)	8.40233	1.45569						TTEST	0.00041076							TTEST	0.0704133							TTEST	0.0188219
				SEM (x10^3)	1.84951	0.416818						SEM	928.575	299.255						SEM	1394.88	600.296						SEM	1803.19	53.2775
												Mean (x10^3)	4.57502	0.904359						Mean (x10^3)	4.12088	1.72641						Mean (x10^3)	4.6269	0.138732
												SEM (x10^3)	0.928575	0.299255						SEM (x10^3)	1.39488	0.600296						SEM (x10^3)	1.80319	0.0532775

## Sheet: Figure 3c
dLN day 10 post EAE induction
	CCR6			CCR6			CD29			CD29
	%			MFI			%			MFI
	WT	KO		WT	KO		WT	KO		WT	KO
	19.7	10.8		603	435		13.7	9.52		480	372
	17.1	9.16		482	361		25.2	11		432	210
	19.9	12.8		469	382		32.8	18.2		383	277
Mean	18.9	10.92		518	392.667		23.9	12.9067		431.667	286.333
SEM	0.90185	1.05249		42.6654	22.0177		5.55188	2.68093		28.002	46.9976
TTEST	0.0048454			0.0398985			0.0420888			0.035049

## Sheet: Figure 3d
dLN day 10 post EAE induction
	IL-23R			IL-23R
	%			MFI
	WT	KO		WT	KO
	31.6	17.1		287	191
	24.4	13.8		251	185
	38.1	23.5		233	151
	23.8	16.3		148	101
Mean	29.475	17.675		229.75	157
SEM	3.37722	2.06494		29.4714	20.6398
TTEST	0.0155063			0.0475956

## Sheet: Figure 3f
CNS day 13 post EAE induction
	RORgt+CD4+ absolute number				RORgt+T-bet+CD4+ absolute number
	WT	Hectd3KO			WT	Hectd3KO
	1265.52	2156.5			1121.44	489.249
	1197.93	560.454			648.344	116.63
	776.076	243.814			4475.15	407.197
	2254.53	540.398			960.806	1174.6
	1863.38	788.661			11704.8	507.128
	1048.89	351.681			7254.45
	2986.92	262.941
	12953.8	617.257
	3900.51
Mean	3138.61	690.214			4360.83	538.961
TTEST	0.0462318				0.0441906
SEM	1272.42	219.608			1808.83	173.673
Mean (x10^3)	3.13861	0.690214			4.36083	0.538961
SEM (x10^3)	1.27242	0.219608			1.80883	0.173673

## Sheet: Figure 3g
CNS day 13 post EAE induction CD4+
	pstat3	ratio
WT	45728199	1
Hectd3KO	24381903	0.533192
				anti-pStat3Y705 (D3A7)							anti-Stat3 (79D7)							anti-GAPDH (14C10)

[truncated: 32 more sheets: Figure 4, Figure 5a, Figure 5b, Figure 5g, Figure 6b, Figure 6d, Figure 7a, Figure 7b, Figure 8a, Figure 8b, Figure 8c, Figure 9a, Figure 9c, Figure 9d, Figure 10b, Figure 10d, Figure S1b, Figure S1c, Figure S1d, Figure S1e …]
